# Supplementary material for: An Outbred Guinea Pig Disease Model for Lassa Fever Using a Host-Adapted Clade III Nigerian Lassa Virus
Source: Viruses. 2023 Mar 17;15(3):769. doi: 10.3390/v15030769 (PMC10052409; doi:10.3390/v15030769)
Supplement: Supplementary file 1 [file viruses-15-00769-s001.zip]

Archive with 1 entries (1 files):
- viruses-2244650-supplementary.pdf
